# Supplementary material for: The Potential of Ectomycorrhizal Fungi to Modulate below and Aboveground Communities May Be Mediated by 1-Octen-3-ol
Source: J Fungi (Basel). 2023 Jan 29;9(2):180. doi: 10.3390/jof9020180 (PMC9961352; doi:10.3390/jof9020180)
Supplement: Supplementary file 1 [file jof-09-00180-s001.zip]

Archive with 1 entries (1 files):
- jof-2147757-supplementary.pdf
